# Supplementary material for: Causal Association Between Inflammatory Bowel Disease and Psoriasis: A Two-Sample Bidirectional Mendelian Randomization Study
Source: Front Immunol. 2022 Jun 10;13:916645. doi: 10.3389/fimmu.2022.916645 (PMC9226443; doi:10.3389/fimmu.2022.916645)
Supplement: Supplementary file 2 [file Table_1.xlsx]

## Sheet: Information of SNPs. Part 1
Supplementary Table 1. Information of identified SNPs in exposure (IBD) and outcomes (PSO, PV and PSA).
SNP					Exposure (IBD)				Outcome (PSO)				Outcome (PV)				Outcome (PSA)				F statistics
RS ID	Chromosome	Position	EA	OA	Beta	Se	P-value	EAF	Beta	Se	P-value	EAF	Beta	Se	P-value	EAF	Beta	Se	P-value	EAF
rs10041497	5	141514582	C	T	0.0819	0.0129	1.94599e-10	NA	0.0396	0.0235	0.0921192	0.6569	0.0825	0.0812	0.31	0.6567	0.0214	0.0376	0.5696	0.6568	709.115
rs10114470	9	117547772	C	T	0.1475	0.0137	4.09826e-27	NA	0.0134	0.0267	0.614601	0.773	0.0094	0.0923	0.919	0.7729	0.0017	0.0426	0.9684	0.7729	939.848
rs10761659	10	64445564	G	A	0.1585	0.0126	2.29826e-36	NA	0.0268	0.0224	0.2312	0.5286	-0.1121	0.0772	0.1462	0.5284	-0.0066	0.0357	0.8527	0.5284	1575.39
rs10800309	1	161472158	G	A	-0.123	0.0133	1.94178e-20	NA	0.0307	0.0232	0.1845	0.6284	0.0642	0.0801	0.4227	0.6283	0.0556	0.0371	0.1333	0.6283	1039.29
rs10826797	10	30690376	T	G	-0.099	0.0136	3.98566e-13	NA	-0.0143	0.0236	0.5445	0.3427	-0.0317	0.0812	0.6962	0.3427	0.0137	0.0378	0.7175	0.3428	792.413
rs10953551	7	107480901	G	A	-0.1033	0.0127	4.94311e-16	NA	-0.0099	0.023	0.667599	0.6151	-0.097	0.0795	0.2222	0.6151	-0.0106	0.0368	0.773599	0.6151	928.427
rs11066188	12	112610714	A	G	0.0874	0.013	1.75914e-11	NA	0.0591	0.023	0.01017	0.3789	-0.0024	0.0795	0.9762	0.3786	0.0516	0.0368	0.1609	0.3787	784.807
rs111456533	10	126439381	A	G	-0.1031	0.017	1.17899e-09	NA	-0.0942	0.0356	0.00821107	0.1112	0.1166	0.1227	0.342	0.1114	-0.0678	0.0568	0.2326	0.1114	292.406
rs11152949	6	106449085	G	A	0.1019	0.0133	1.56315e-14	NA	0.0506	0.026	0.0513606	0.2459	0.1234	0.0898	0.1697	0.2457	0.0295	0.0416	0.4788	0.2458	703.711
rs11209013	1	67656286	G	A	0.0773	0.0124	4.45995e-10	NA	-0.0071	0.0223	0.750601	0.4996	-0.037	0.0771	0.6313	0.4996	-0.0699	0.0358	0.0505406	0.4995	773.031
rs11221335	11	128385906	C	T	0.0827	0.0148	2.44e-08	NA	0.0809	0.0263	0.00213698	0.2342	0.1242	0.0906	0.1702	0.234	0.0463	0.0421	0.2713	0.234	494.627
rs11236797	11	76299649	A	C	0.1488	0.0125	7.18787e-33	NA	0.063	0.0227	0.00553694	0.4066	0.0222	0.0786	0.7771	0.4063	0.0044	0.0364	0.9035	0.4063	1440.07
rs112936798	1	39802381	C	A	-0.1844	0.0332	2.88902e-08	NA	-0.0449	0.0547	0.4124	0.04374	0.2138	0.1902	0.2611	0.04378	-0.0957	0.0873	0.2733	0.04374	113.584
rs1131095	3	49714225	C	T	0.1635	0.0131	1.21899e-35	NA	-0.0349	0.0228	0.1256	0.4134	-0.0024	0.0785	0.9759	0.4136	-0.0162	0.0365	0.6578	0.4135	1519.84
rs113846785	17	70611194	CG	C	-0.1319	0.018	2.47286e-13	NA	0.0025	0.0321	0.9383	0.1428	-0.0499	0.1105	0.6516	0.1428	-0.0222	0.0514	0.6652	0.1428	436.062
rs11548656	16	81916912	G	A	-0.2374	0.0362	5.18442e-11	NA	-0.0208	0.053	0.6946	0.04765	0.618	0.1851	0.000838996	0.04771	0.0112	0.0845	0.8949	0.04767	145.46
rs11581607	1	67707690	A	G	-0.6578	0.0294	4.59198e-111	NA	-0.1946	0.0543	0.0003404	0.04592	-0.2172	0.1852	0.2409	0.04609	-0.2438	0.0867	0.00492096	0.04602	477.099
rs11669299	19	10496621	T	C	-0.1107	0.0157	1.83612e-12	NA	-0.0936	0.0297	0.00161102	0.1716	-0.1008	0.102	0.3229	0.1718	-0.1777	0.0474	0.000180501	0.1717	487.078
rs11677002	2	28614401	C	T	-0.0931	0.0126	1.37088e-13	NA	-0.0137	0.0225	0.5424	0.4675	-0.042	0.0776	0.587801	0.4676	0.0054	0.036	0.8797	0.4676	887.456
rs11734570	4	38588453	A	G	0.0694	0.0127	4.80098e-08	NA	-0.0292	0.0224	0.1922	0.4632	-0.1189	0.0773	0.1241	0.4633	-0.0574	0.0359	0.1096	0.4632	672.858
rs11768365	7	6545188	G	A	-0.0837	0.0152	3.879e-08	NA	0.0519	0.0257	0.0430398	0.2537	0.0718	0.0886	0.4176	0.2536	0.0244	0.0411	0.5528	0.2536	506.167
rs117981694	12	40822098	A	G	0.3452	0.0411	4.53211e-17	NA	0.0565	0.0697	0.4177	0.02683	0.012	0.2399	0.9602	0.0268	0.0588	0.1113	0.5972	0.02681	107.52
rs12136659	1	172844250	C	T	0.087	0.0142	1.02e-09	NA	0.0305	0.0244	0.2101	0.3041	-0.0029	0.0838	0.9726	0.304	0.005	0.039	0.8985	0.304	641.652
rs1250573	10	81042475	A	G	-0.098	0.0138	1.10688e-12	NA	-0.084	0.0232	0.000302803	0.3662	-0.1397	0.08	0.0810401	0.3666	-0.0417	0.0371	0.2615	0.3666	796.667
rs1268339	1	1215424	C	T	0.0907	0.0163	2.75201e-08	NA	0.0282	0.0239	0.2376	0.344	-0.0179	0.082	0.8275	0.3438	0.0497	0.0381	0.1919	0.3439	621.204
rs12825700	12	68492980	A	G	0.1324	0.0127	1.27497e-25	NA	-0.0086	0.0239	0.7198	0.3236	-0.0393	0.0825	0.6336	0.3236	0.0067	0.0382	0.8613	0.3237	1138.75
rs12936409	17	38043649	T	C	0.1406	0.0124	7.72681e-30	NA	0.0167	0.0224	0.4554	0.516	-0.0496	0.0771	0.5196	0.5159	0.0171	0.0358	0.6338	0.516	1419.58
rs1297264	21	16816017	G	A	-0.1462	0.0126	3.98016e-31	NA	-0.0047	0.0228	0.8355	0.3991	0.007	0.0788	0.9292	0.3992	0.0222	0.0365	0.542099	0.3992	1332.48
rs1317209	1	20140036	A	G	0.1164	0.016	3.78617e-13	NA	-0.0312	0.0269	0.247	0.2212	0.0643	0.0927	0.4881	0.2213	-0.036	0.0431	0.4034	0.2212	620.148
rs1336900	1	150679033	A	G	-0.0848	0.0128	2.98401e-11	NA	-0.0233	0.0228	0.3067	0.4032	0.1074	0.0787	0.1723	0.4033	-0.0179	0.0364	0.6233	0.4033	770.682
rs13422838	2	187502846	C	T	-0.1143	0.0205	2.557e-08	NA	-0.0348	0.0441	0.4302	0.06913	-0.3763	0.1526	0.0136801	0.06913	-0.0848	0.0704	0.2283	0.06913	175.191
rs143210366	6	31492353	G	T	0.2836	0.036	3.13906e-15	NA	0.1131	0.0497	0.0228202	0.05314	0.1503	0.1756	0.3923	0.05303	0.0457	0.0802	0.5687	0.05303	194.485
rs1445004	5	40414419	T	C	0.1689	0.0127	3.48418e-40	NA	0.0561	0.0226	0.0129399	0.5686	-0.04	0.0778	0.6073	0.5683	0.0224	0.0361	0.5347	0.5683	1641.45
rs145568234	6	32247045	G	T	0.86	0.0476	4.73042e-73	NA	-0.0564	0.2018	0.779701	0.003441	-0.7329	0.7332	0.3175	0.003439	-0.0761	0.3192	0.8116	0.003442	30.3524
rs1456896	7	50304461	T	C	0.0879	0.0133	4.50402e-11	NA	0	0.0246	0.9993	0.711	-0.0094	0.0853	0.9124	0.711	0.0551	0.0394	0.1626	0.7111	672.441
rs154873	20	57855032	A	G	-0.0813	0.0132	7.377e-10	NA	-0.0141	0.0231	0.542	0.3809	0.0157	0.0796	0.8438	0.381	0.0036	0.0369	0.922	0.381	702.961
rs1558619	2	102931550	T	G	-0.0843	0.0123	8.89611e-12	NA	-0.0182	0.0223	0.4153	0.4913	-0.0441	0.077	0.566601	0.4914	-0.0046	0.0357	0.8969	0.4914	827.245
rs16940202	16	86014241	C	T	0.113	0.0169	2.50496e-11	NA	0.0082	0.0315	0.7938	0.1493	-0.0998	0.1086	0.3582	0.1493	0.0453	0.0504	0.3684	0.1494	418.858
rs17656349	5	149605994	T	C	0.0731	0.0125	5.16702e-09	NA	-0.05	0.023	0.0298497	0.6062	-0.0004	0.0797	0.9964	0.6064	-0.1155	0.0368	0.00171799	0.6062	691.495
rs1864239	15	80205354	G	A	1.3366	0.1782	6.27047e-14	NA	0.0629	0.0469	0.1803	0.06052	0.3521	0.1631	0.0309101	0.06048	0.0738	0.0753	0.3274	0.06048	209.484
rs194746	14	69282887	T	C	0.0833	0.0124	1.83612e-11	NA	0.0297	0.0224	0.1842	0.5092	0.1066	0.0771	0.1667	0.5091	0.0459	0.0358	0.2	0.5091	833.586
rs212402	6	159472295	A	G	-0.0743	0.013	1.05901e-08	NA	-0.0658	0.0245	0.00726106	0.7046	-0.032	0.0848	0.7062	0.7049	-0.0697	0.0393	0.0762904	0.7048	576.758
rs2301127	16	11367477	A	G	0.0783	0.0126	4.96101e-10	NA	0.0972	0.0228	1.98802e-05	0.5921	0.1926	0.0786	0.0142899	0.5917	0.0712	0.0364	0.0506302	0.5918	744.236
rs2384352	10	35492832	G	A	0.0951	0.0131	3.11817e-13	NA	0.008	0.0233	0.732399	0.3598	0.0972	0.0805	0.2272	0.3598	0.035	0.0372	0.3477	0.3598	830.222
rs2413583	22	39659773	T	C	-0.1732	0.0171	4.59515e-24	NA	0.0226	0.0348	0.5154	0.1165	0.2045	0.1196	0.0872007	0.1165	0.0664	0.0556	0.2319	0.1165	506.218
rs243505	7	148435339	G	A	-0.0805	0.0128	3.03802e-10	NA	-0.0098	0.023	0.670199	0.3753	0.0859	0.0795	0.2803	0.3754	0.0032	0.0368	0.93	0.3753	713.489
rs2836881	21	40466299	T	G	-0.1643	0.0146	1.95884e-29	NA	-0.0095	0.0259	0.715201	0.2475	0.0956	0.0893	0.2846	0.2475	-0.0108	0.0415	0.7949	0.2475	1009.09
rs28374519	16	28489342	A	G	-0.1105	0.0137	6.54636e-16	NA	-0.0093	0.0237	0.695601	0.3412	-0.0318	0.0818	0.6971	0.3412	-0.0334	0.0379	0.3782	0.3411	874.854
rs3024493	1	206943968	A	C	0.1911	0.0165	4.0411e-31	NA	0.0758	0.0308	0.0138599	0.1563	0.1103	0.1064	0.3002	0.1561	0.1224	0.0494	0.0131	0.1562	756.975
rs341295	5	111848890	T	C	0.0702	0.0124	1.45101e-08	NA	0.0192	0.0224	0.3924	0.4544	-0.0593	0.0775	0.4443	0.4543	-0.0116	0.0359	0.746401	0.4543	695.281
rs34140409	6	31923654	T	C	-0.1583	0.0237	2.28402e-11	NA	-0.0936	0.047	0.0462605	0.1448	-0.1842	0.1674	0.2714	0.1449	-0.1292	0.0748	0.0840795	0.1449	402.481
rs35171809	6	167432766	G	A	0.1088	0.0123	1.15611e-18	NA	0.0097	0.0226	0.6691	0.424	0.1353	0.0781	0.0830099	0.424	0.0209	0.0362	0.5637	0.424	1076.91
rs3792111	2	234179690	T	C	0.1391	0.0124	5.12153e-29	NA	-0.0074	0.0225	0.741199	0.4391	0.0848	0.0775	0.2741	0.4392	-0.0315	0.036	0.3814	0.4391	1384.24
rs3820330	1	20142413	A	C	-0.0892	0.014	1.72199e-10	NA	-0.0044	0.0245	0.8573	0.2944	0.0123	0.0844	0.8843	0.2944	0.0021	0.0392	0.9569	0.2944	641.208
rs3829110	9	139269198	G	A	0.1574	0.0125	3.51965e-36	NA	0.0462	0.0226	0.0405901	0.417	-0.1039	0.0778	0.182	0.4167	0.0352	0.0361	0.3304	0.4168	1537.38
rs3897234	13	27542030	C	T	0.0971	0.0145	1.89889e-11	NA	0.0046	0.0261	0.8608	0.2432	0.0101	0.0899	0.9106	0.2432	0.0003	0.0417	0.9949	0.2432	609.713
rs4256018	20	6093889	G	T	0.0786	0.0138	1.23001e-08	NA	0.0043	0.0285	0.8792	0.1887	-0.0687	0.0985	0.4851	0.1887	0.0406	0.0455	0.3733	0.1887	430.067
rs4276914	1	155142229	A	G	0.0783	0.0125	3.15399e-10	NA	-0.017	0.0224	0.4483	0.5266	-0.0306	0.0772	0.6924	0.5267	0.0151	0.0358	0.672699	0.5268	774.572
rs4380956	8	126529074	A	G	0.0907	0.0127	1.11995e-12	NA	0.0363	0.025	0.1459	0.7219	-0.0407	0.0861	0.6362	0.7218	0.0085	0.0399	0.8313	0.7218	710.555
rs4676408	2	241574401	A	G	0.1011	0.013	7.62957e-15	NA	-0.0094	0.0233	0.686901	0.6333	-0.1351	0.0803	0.0923103	0.6334	-0.0389	0.0372	0.2957	0.6333	897.638
rs4807569	19	1123378	C	A	0.1281	0.0152	4.23936e-17	NA	0.019	0.0265	0.473301	0.2325	0.0467	0.0914	0.6095	0.2324	0.0899	0.0425	0.0344302	0.2325	745.532
rs4957256	5	40207142	T	C	-0.1179	0.0155	3.36667e-14	NA	0.0055	0.0249	0.8236	0.2805	0.1444	0.0859	0.0927107	0.2805	-0.0205	0.0398	0.6064	0.2804	742.401
rs503734	3	101023748	G	A	-0.0692	0.0124	2.67399e-08	NA	-0.0203	0.0225	0.3668	0.5616	-0.0609	0.0777	0.4332	0.5617	-0.0418	0.0361	0.2464	0.5616	665.371
rs55946629	2	43851246	A	C	0.1298	0.018	5.45381e-13	NA	-0.0209	0.0411	0.6107	0.08185	-0.0953	0.1426	0.5038	0.08186	-0.0199	0.0657	0.762	0.08187	266.591
rs56062135	15	67455630	T	C	0.1382	0.0145	1.37088e-21	NA	-0.0011	0.0254	0.9641	0.263	-0.0643	0.0872	0.4611	0.263	0.0125	0.0406	0.757399	0.263	918.548
rs56116661	3	188401160	T	C	-0.1	0.0163	9.27107e-10	NA	-0.0592	0.0268	0.0272998	0.2244	-0.0209	0.0924	0.8211	0.2246	-0.0599	0.0428	0.1619	0.2245	518.53
rs5754100	22	21916166	C	T	0.1293	0.016	7.14003e-16	NA	0.0539	0.0246	0.0285503	0.2955	0.0887	0.085	0.2968	0.2954	0.0621	0.0394	0.1152	0.2954	835.226
rs5763793	22	30526632	T	G	0.0734	0.013	1.467e-08	NA	0.0216	0.0228	0.3445	0.4035	-0.0388	0.0787	0.6216	0.4034	-0.0008	0.0366	0.982	0.4034	672.924
rs6017342	20	43065028	C	A	0.1156	0.0135	1.07103e-17	NA	0.0194	0.0226	0.3899	0.5573	-0.0011	0.0779	0.9883	0.5572	0.0436	0.0361	0.2269	0.5573	1052.75
rs6062496	20	62329099	A	G	0.137	0.0129	2.82618e-26	NA	0.0078	0.0234	0.7387	0.6445	-0.0133	0.0807	0.8689	0.6445	-0.012	0.0374	0.747699	0.6444	1215.81
rs6063502	20	48955595	G	A	-0.0734	0.0134	4.548e-08	NA	-0.0059	0.0231	0.7973	0.3852	-0.0521	0.0795	0.5128	0.3852	0.0167	0.0369	0.6519	0.3852	628.593
rs62183956	2	219046122	T	C	-0.078	0.0125	4.489e-10	NA	0.0114	0.0227	0.6153	0.5639	0.1683	0.0781	0.0312097	0.5639	0.0049	0.0363	0.8932	0.5639	742.162
rs62324212	4	123560939	A	C	0.0886	0.0127	2.67424e-12	NA	0.0378	0.0228	0.097051	0.586	-0.0161	0.0785	0.8374	0.5858	0.0707	0.0364	0.0520403	0.5859	840.505
rs62378712	5	158614045	C	T	-0.0776	0.0142	4.226e-08	NA	0.0584	0.0272	0.03155	0.2172	0.072	0.094	0.4439	0.217	0.0818	0.0434	0.05951	0.2171	451.432
rs62408218	6	90931858	T	C	-0.0818	0.0129	2.40198e-10	NA	-0.0076	0.0254	0.764999	0.2652	-0.0196	0.0876	0.8227	0.2652	-0.0435	0.0405	0.2824	0.2651	599.026
rs62482552	7	100522355	A	G	-0.0737	0.0131	1.97102e-08	NA	-0.0437	0.023	0.0575096	0.6063	0.1015	0.0795	0.2017	0.6065	-0.0112	0.0369	0.7622	0.6065	650.423
rs6579807	5	150286845	T	C	0.125	0.0189	4.0059e-11	NA	-0.0008	0.0332	0.9804	0.1313	-0.0483	0.1141	0.6723	0.1313	-0.0219	0.0531	0.680201	0.1313	371.708
rs6584282	10	101286495	G	A	-0.152	0.0124	1.19399e-34	NA	0.0126	0.0223	0.5743	0.5295	0.0576	0.0771	0.4549	0.5295	0.012	0.0357	0.737801	0.5295	1459.09
rs6740847	2	182308352	G	A	-0.0924	0.0125	1.21787e-13	NA	0.0075	0.0228	0.742	0.6006	0.0082	0.0789	0.9173	0.6006	-0.0138	0.0365	0.7053	0.6005	855.969
rs6933404	6	137959235	C	T	0.0863	0.0149	6.64095e-09	NA	-0.0623	0.0285	0.0287601	0.189	0.0348	0.0982	0.7229	0.1892	-0.0474	0.0455	0.2966	0.1891	438.108
rs714910	17	32617265	C	A	-0.0959	0.0139	6.22874e-12	NA	0.0049	0.0237	0.8379	0.3308	-0.0065	0.0819	0.9366	0.3307	0.0166	0.038	0.6612	0.3308	738.677
rs7190426	16	23855853	C	A	-0.0872	0.0155	2.05698e-08	NA	0.0426	0.0325	0.1908	0.1368	0.2452	0.1129	0.0298202	0.1367	0.0738	0.0521	0.1566	0.1368	323.504
rs7256518	19	10626375	A	G	-0.1665	0.0276	1.632e-09	NA	0.1177	0.0537	0.0285102	0.9534	0.2765	0.1857	0.1364	0.9534	0.1826	0.086	0.0336597	0.9534	130.964
rs72852162	2	145486323	C	A	-0.1129	0.0202	2.298e-08	NA	-0.0048	0.0334	0.8848	0.1294	-0.0457	0.1145	0.6899	0.1294	-0.0821	0.0534	0.1245	0.1293	306.696
rs744166	17	40514201	G	A	-0.1109	0.0126	1.33999e-18	NA	0.0029	0.0226	0.8968	0.4206	0.0413	0.0781	0.5967	0.4206	-0.0629	0.0362	0.0822299	0.4205	1032.27
rs749910	16	50758849	A	G	0.1961	0.0138	7.82889e-46	NA	0.0266	0.0312	0.3934	0.1522	0.0809	0.1074	0.4512	0.1522	0.0395	0.0499	0.4296	0.1522	911.582
rs7532133	1	160851534	G	A	0.0789	0.0134	3.83204e-09	NA	0.0066	0.0239	0.783401	0.6782	0.0286	0.0825	0.729001	0.6782	-0.0098	0.0382	0.7982	0.6782	635.966
rs755374	5	158829294	T	C	0.1767	0.0134	1.58599e-39	NA	-0.0632	0.0244	0.00971292	0.3001	-0.2613	0.0845	0.00198399	0.3003	-0.0712	0.0391	0.0685899	0.3003	1388.1
rs7608697	2	61204641	C	A	0.1395	0.0126	1.67109e-28	NA	0.0924	0.0231	6.38102e-05	0.3685	0.0758	0.0798	0.3422	0.3681	0.0755	0.037	0.0409496	0.3682	1288.46
rs76286777	2	25195577	C	T	0.0996	0.0151	4.65479e-11	NA	0.069	0.0325	0.0337	0.1357	0.3446	0.1132	0.00233598	0.1356	0.1078	0.0519	0.0378504	0.1356	381.096
rs78771661	8	21986850	T	C	-0.3848	0.0669	8.94891e-09	NA	0.0945	0.1174	0.421	0.0097	0.7442	0.4054	0.0664003	0.009695	0.2054	0.188	0.2746	0.009698	27.0386
rs7918084	10	94429467	T	C	0.071	0.0125	1.38299e-08	NA	0.0027	0.0225	0.9055	0.5503	-0.035	0.0775	0.6513	0.5503	0.0028	0.0359	0.9373	0.5503	696.34
rs80262450	18	12818922	A	G	0.1581	0.019	1.04112e-16	NA	0.0984	0.0342	0.00403999	0.1208	0.1106	0.1175	0.3465	0.1206	0.1526	0.0548	0.00537205	0.1207	435.614
rs938650	8	129552540	A	G	-0.1074	0.0189	1.41299e-08	NA	-0.1393	0.0352	7.47102e-05	0.1161	-0.1846	0.1203	0.125	0.1163	-0.1692	0.0562	0.00261403	0.1162	284.428
rs9934775	16	50383077	T	C	-0.1116	0.0172	8.76799e-11	NA	0.0326	0.0321	0.3108	0.1407	0.276	0.1113	0.0131601	0.1406	-0.0114	0.0513	0.8242	0.1406	381.562

## Sheet: Information of SNPs. Part 2
Supplementary Table 2. Information of identified SNPs in exposure (CN) and outcomes (PSO, PV and PSA).
SNP					Exposure (CN)				Outcome (PSO)				Outcome (PV)				Outcome (PSA)				F statistics
RS ID	Chromosome	Position	EA	OA	Beta	Se	P-value	EAF	Beta	Se	P-value	EAF	Beta	Se	P-value	EAF	Beta	Se	P-value	EAF
rs10114470	9	117547772	C	T	0.1687	0.0177	1.75509e-21	NA	0.0134	0.0267	0.614601	0.773	0.0094	0.0923	0.919	0.7729	0.0017	0.0426	0.9684	0.7729	682.679
rs1012636	6	20674811	T	G	0.1291	0.0198	7.01294e-11	NA	0.0952	0.0253	0.000168101	0.7323	0.1483	0.0873	0.0894499	0.732	0.131	0.0405	0.001217	0.7321	519.778
rs10492862	16	82867456	A	C	0.1067	0.0176	1.26099e-09	NA	-0.0162	0.0236	0.4937	0.3364	0.0502	0.0814	0.538	0.3365	-0.0733	0.0378	0.0525799	0.3363	550.541
rs10822050	10	64438771	C	T	0.1827	0.0162	2.34801e-29	NA	-0.0008	0.0229	0.9717	0.3964	-0.0892	0.079	0.2589	0.3963	-0.0654	0.0367	0.0745195	0.3962	1112.72
rs10884966	10	112185596	A	G	0.1131	0.0171	4.12572e-11	NA	0.0311	0.0233	0.182	0.3613	0.0543	0.0804	0.4992	0.3612	0.0015	0.0372	0.9682	0.3611	621.89
rs111281598	6	31367874	C	T	0.2745	0.0316	4.16869e-18	NA	1.1033	0.0929	1.48115e-32	0.01681	2.9338	0.3895	5.02111e-14	0.01646	1.0779	0.1518	1.22208e-12	0.01653	56.9882
rs11236797	11	76299649	A	C	0.176	0.0161	8.51334e-28	NA	0.063	0.0227	0.00553694	0.4066	0.0222	0.0786	0.7771	0.4063	0.0044	0.0364	0.9035	0.4063	1086.88
rs112856973	5	40530242	C	T	-0.1612	0.0243	3.60828e-11	NA	-0.047	0.0291	0.1066	0.1806	0.0906	0.1004	0.3666	0.1808	0.0059	0.0465	0.8989	0.1808	390.363
rs11378157	2	103065522	AG	A	-0.1376	0.0185	9.28966e-14	NA	-0.0297	0.0284	0.2942	0.8086	-0.0951	0.098	0.332	0.8087	-0.0203	0.0454	0.655	0.8087	456.595
rs114802258	1	160831855	T	C	-0.2245	0.0384	5.10599e-09	NA	-0.0768	0.0471	0.1031	0.06036	-0.2166	0.1636	0.1854	0.06041	0.06	0.0748	0.4222	0.06047	132.739
rs1148246	10	35496626	T	C	-0.1323	0.0167	2.08882e-15	NA	-0.0098	0.0231	0.6728	0.6277	-0.1001	0.0799	0.2106	0.6277	-0.0393	0.037	0.2877	0.6277	729.5
rs11677002	2	28614401	C	T	-0.1124	0.0163	4.56667e-12	NA	-0.0137	0.0225	0.5424	0.4675	-0.042	0.0776	0.587801	0.4676	0.0054	0.036	0.8797	0.4676	677.325
rs11683692	2	145509615	C	T	-0.2144	0.038	1.75198e-08	NA	-0.0184	0.0435	0.672	0.07144	0.0297	0.1484	0.8413	0.07147	-0.1309	0.0694	0.0594895	0.0714	149.635
rs1250573	10	81042475	A	G	-0.1522	0.0179	1.92088e-17	NA	-0.084	0.0232	0.000302803	0.3662	-0.1397	0.08	0.0810401	0.3666	-0.0417	0.0371	0.2615	0.3666	776.929
rs12936409	17	38043649	T	C	0.1426	0.016	4.31023e-19	NA	0.0167	0.0224	0.4554	0.516	-0.0496	0.0771	0.5196	0.5159	0.0171	0.0358	0.6338	0.516	913.519
rs1297264	21	16816017	G	A	-0.1769	0.0163	1.58891e-27	NA	-0.0047	0.0228	0.8355	0.3991	0.007	0.0788	0.9292	0.3992	0.0222	0.0365	0.542099	0.3992	1018.13
rs13107325	4	103188709	T	C	0.2006	0.0284	1.66495e-12	NA	0.0551	0.0938	0.5571	0.01415	0.4775	0.3262	0.1432	0.01414	0.1761	0.1489	0.2367	0.01415	39.5716
rs1321859	6	91011673	T	C	-0.1049	0.0172	1.17601e-09	NA	-0.0152	0.0262	0.5623	0.24	-0.0343	0.0907	0.705	0.24	-0.02	0.0419	0.6329	0.24	441.531
rs1373904	13	44475398	G	A	0.141	0.0189	9.11381e-14	NA	-0.0032	0.0279	0.9078	0.2002	-0.0497	0.0965	0.6062	0.2002	-0.0079	0.0447	0.859	0.2002	485.157
rs144309607	19	10492274	T	C	-0.3712	0.047	2.69215e-15	NA	-0.1968	0.0655	0.00265003	0.03065	-0.4557	0.2232	0.0411898	0.03075	-0.3249	0.1046	0.00188899	0.0307	94.0954
rs145568234	6	32247045	G	T	0.8602	0.0633	4.30824e-42	NA	-0.0564	0.2018	0.779701	0.003441	-0.7329	0.7332	0.3175	0.003439	-0.0761	0.3192	0.8116	0.003442	18.7077
rs1583792	2	198900288	T	C	-0.0882	0.016	3.26099e-08	NA	0.0235	0.0227	0.3003	0.4204	0.0419	0.0783	0.5927	0.4203	-0.0136	0.0363	0.709	0.4202	531.88
rs181826	5	141526057	A	C	0.1162	0.0167	3.24489e-12	NA	0.0401	0.0235	0.088369	0.6569	0.0827	0.0812	0.3083	0.6567	0.0206	0.0376	0.584	0.6567	639.456
rs194746	14	69282887	T	C	0.0975	0.0161	1.243e-09	NA	0.0297	0.0224	0.1842	0.5092	0.1066	0.0771	0.1667	0.5091	0.0459	0.0358	0.2	0.5091	616.67
rs2002695	10	30805480	G	A	-0.1293	0.0189	8.31189e-12	NA	-0.0001	0.0245	0.9957	0.2986	-0.078	0.0843	0.355	0.2986	-0.0222	0.0393	0.5714	0.2986	566.907
rs2021511	16	11344903	T	C	-0.1082	0.0182	2.63003e-09	NA	-0.1387	0.0254	4.74701e-08	0.2664	-0.1391	0.0873	0.1113	0.2669	-0.1289	0.0406	0.00148799	0.2667	461.212
rs2076756	16	50756881	G	A	0.385	0.0174	1.79887e-108	NA	0.0268	0.0311	0.3877	0.153	0.0731	0.107	0.4947	0.153	0.0362	0.0498	0.4666	0.153	1184.56
rs212409	6	159470058	A	G	-0.1096	0.0162	1.48696e-11	NA	-0.0611	0.0227	0.00698104	0.5808	0.0545	0.0781	0.4853	0.5812	-0.083	0.0363	0.0220501	0.581	650.268
rs2143178	22	39660829	C	T	-0.2087	0.0223	6.83754e-21	NA	0.0268	0.0348	0.4406	0.1169	0.2153	0.1195	0.0714595	0.1168	0.0632	0.0555	0.255	0.1168	383.835
rs2188962	5	131770805	T	C	0.2004	0.016	5.58856e-36	NA	0.0947	0.024	7.66108e-05	0.3182	0.18	0.0829	0.02986	0.3178	0.1391	0.0384	0.000288297	0.318	1120.44
rs2284553	21	34776695	G	A	0.1277	0.0165	1.13999e-14	NA	-0.0121	0.0232	0.6004	0.6301	-0.0379	0.08	0.6353	0.6302	0.0235	0.0371	0.5271	0.6302	737.097
rs28999107	12	6493100	T	G	0.1083	0.0178	1.06199e-09	NA	-0.0259	0.0227	0.2534	0.5159	-0.0111	0.0783	0.8872	0.516	-0.0185	0.0363	0.6097	0.516	619.171
rs2948542	17	25856486	G	A	0.1016	0.0163	5.15003e-10	NA	-0.0518	0.0231	0.0250998	0.6257	-0.1496	0.0797	0.0606094	0.6259	0.017	0.0369	0.645601	0.626	594.369
rs3122605	1	206955041	A	G	-0.1748	0.0227	1.23709e-14	NA	-0.0463	0.0309	0.1348	0.844	-0.0796	0.107	0.457	0.8441	-0.0847	0.0495	0.0872007	0.844	402.734
rs34004493	2	231154012	G	A	0.1258	0.0179	2.00401e-12	NA	0.0405	0.027	0.134	0.2175	0.0764	0.0935	0.4137	0.2174	0.0012	0.0432	0.9787	0.2174	485.691
rs34635748	12	40824663	T	C	0.4794	0.0504	1.94581e-21	NA	0.0565	0.0697	0.4173	0.02683	0.0119	0.24	0.9605	0.02681	0.0591	0.1113	0.5954	0.02682	99.8787
rs35171809	6	167432766	G	A	0.1566	0.0159	9.06776e-23	NA	0.0097	0.0226	0.6691	0.424	0.1353	0.0781	0.0830099	0.424	0.0209	0.0362	0.5637	0.424	989.007
rs3761158	20	44634912	A	G	-0.1098	0.0165	2.64911e-11	NA	-0.0127	0.0225	0.574	0.442	-0.0779	0.0778	0.3168	0.4421	0.0002	0.0361	0.9964	0.4421	648.066
rs3816234	2	234185999	A	G	0.2704	0.0162	1.51217e-62	NA	-0.0043	0.0225	0.8486	0.441	0.087	0.0775	0.2618	0.4411	-0.0258	0.036	0.4739	0.441	1721.92
rs4077515	9	139266496	T	C	0.1848	0.0162	3.14485e-30	NA	0.0451	0.0226	0.0456205	0.4172	-0.1047	0.0778	0.1785	0.417	0.0375	0.0361	0.299	0.4171	1144.65
rs42861	16	28494421	G	A	0.1243	0.0167	8.86748e-14	NA	0.0184	0.0225	0.4129	0.5481	0.0438	0.0775	0.572	0.5481	0.0392	0.036	0.2754	0.5481	753.683
rs4316387	1	197595569	C	T	-0.1292	0.0189	7.74462e-12	NA	-0.0848	0.0303	0.00509695	0.8379	-0.1844	0.1044	0.0773998	0.8381	-0.1165	0.0483	0.01588	0.838	369.011
rs4343432	2	25161236	G	A	0.1123	0.0162	3.50268e-12	NA	0.0685	0.023	0.00286999	0.383	0.1376	0.0795	0.0832799	0.3828	0.1314	0.0368	0.000356098	0.3829	668.239
rs4380956	8	126529074	A	G	0.132	0.0165	1.15213e-15	NA	0.0363	0.025	0.1459	0.7219	-0.0407	0.0861	0.6362	0.7218	0.0085	0.0399	0.8313	0.7218	655.117
rs4807570	19	1123652	A	G	0.1811	0.0193	6.03115e-21	NA	0.02	0.0266	0.4524	0.2322	0.0397	0.0915	0.6642	0.2322	0.0884	0.0425	0.0377798	0.2323	682.803
rs492602	19	49206417	G	A	0.1084	0.0162	2.32809e-11	NA	0.0554	0.0231	0.0163799	0.3745	0.0803	0.0796	0.313	0.3742	0.0871	0.0369	0.0183299	0.3743	638.897
rs55946629	2	43851246	A	C	0.1755	0.0231	2.84971e-14	NA	-0.0209	0.0411	0.6107	0.08185	-0.0953	0.1426	0.5038	0.08186	-0.0199	0.0657	0.762	0.08187	230.464
rs56116661	3	188401160	T	C	-0.1312	0.0212	5.668e-10	NA	-0.0592	0.0268	0.0272998	0.2244	-0.0209	0.0924	0.8211	0.2246	-0.0599	0.0428	0.1619	0.2245	427.794
rs5754100	22	21916166	C	T	0.1687	0.0206	3.02273e-16	NA	0.0539	0.0246	0.0285503	0.2955	0.0887	0.085	0.2968	0.2954	0.0621	0.0394	0.1152	0.2954	695.904
rs6062496	20	62329099	A	G	0.1223	0.0167	2.61517e-13	NA	0.0078	0.0234	0.7387	0.6445	-0.0133	0.0807	0.8689	0.6445	-0.012	0.0374	0.747699	0.6444	684.846
rs61839660	10	6094697	T	C	0.1468	0.0261	1.98198e-08	NA	0.1259	0.0561	0.0248102	0.04072	0.0624	0.1943	0.748001	0.04062	0.0874	0.0898	0.3305	0.04064	88.2376
rs62126620	19	33753200	A	G	0.144	0.0201	8.61192e-13	NA	-0.0182	0.0312	0.5603	0.1518	0.052	0.1082	0.630901	0.1519	0.0001	0.0499	0.9989	0.1519	373.752
rs62324212	4	123560939	A	C	0.106	0.0163	8.02047e-11	NA	0.0378	0.0228	0.097051	0.586	-0.0161	0.0785	0.8374	0.5858	0.0707	0.0364	0.0520403	0.5859	643.292
rs6451494	5	40411291	C	T	0.2605	0.0166	8.25848e-56	NA	0.0562	0.0226	0.01286	0.5686	-0.04	0.0778	0.6075	0.5683	0.0225	0.0361	0.5339	0.5683	1606.59
rs6579807	5	150286845	T	C	0.1993	0.0244	3.43795e-16	NA	-0.0008	0.0332	0.9804	0.1313	-0.0483	0.1141	0.6723	0.1313	-0.0219	0.0531	0.680201	0.1313	377.382
rs6584282	10	101286495	G	A	-0.1658	0.016	3.43716e-25	NA	0.0126	0.0223	0.5743	0.5295	0.0576	0.0771	0.4549	0.5295	0.012	0.0357	0.737801	0.5295	1010.03
rs6679677	1	114303808	A	C	-0.2275	0.0286	1.77011e-15	NA	0.0207	0.0315	0.5123	0.1472	0.043	0.1091	0.6934	0.1472	0.0913	0.0503	0.0696001	0.1473	396.851
rs6704109	1	172857050	T	C	0.1748	0.0181	5.10387e-22	NA	0.0277	0.0248	0.2644	0.2833	-0.081	0.0854	0.3428	0.2832	0.0097	0.0397	0.8069	0.2832	802.478
rs6740847	2	182308352	G	A	-0.104	0.0161	9.72076e-11	NA	0.0075	0.0228	0.742	0.6006	0.0082	0.0789	0.9173	0.6006	-0.0138	0.0365	0.7053	0.6005	612.399
rs6808936	3	141109321	G	A	0.0904	0.0161	1.93201e-08	NA	0.0004	0.0225	0.985	0.4527	0.1146	0.0775	0.1393	0.4528	0.0315	0.0359	0.3799	0.4528	566.15
rs714910	17	32617265	C	A	-0.1531	0.0181	2.49172e-17	NA	0.0049	0.0237	0.8379	0.3308	-0.0065	0.0819	0.9366	0.3307	0.0166	0.038	0.6612	0.3308	737.638
rs72743461	15	67441750	A	C	0.1684	0.0187	2.261e-19	NA	-0.0041	0.0254	0.8709	0.2624	-0.0774	0.0873	0.375	0.2624	0.0077	0.0406	0.8494	0.2625	711.885
rs72798422	16	50866917	C	T	0.5495	0.0382	6.04505e-47	NA	0.1708	0.0613	0.00534503	0.03433	0.5077	0.2131	0.0171902	0.03424	0.1735	0.0985	0.0781304	0.03426	191.999
rs73243877	4	26047616	G	A	0.1164	0.0212	4.11803e-08	NA	-0.025	0.0321	0.4355	0.1428	-0.1098	0.1106	0.3208	0.1429	-0.0673	0.0512	0.1881	0.1428	271.587
rs744166	17	40514201	G	A	-0.1142	0.0162	1.79515e-12	NA	0.0029	0.0226	0.8968	0.4206	0.0413	0.0781	0.5967	0.4206	-0.0629	0.0362	0.0822299	0.4205	677.788
rs7517847	1	67681669	G	T	-0.3447	0.0165	5.83983e-97	NA	-0.0035	0.0225	0.8766	0.4407	-0.0145	0.0776	0.8516	0.4408	0.0533	0.0359	0.1378	0.4409	1965.65
rs755374	5	158829294	T	C	0.1969	0.0174	1.38007e-29	NA	-0.0632	0.0244	0.00971292	0.3001	-0.2613	0.0845	0.00198399	0.3003	-0.0712	0.0391	0.0685899	0.3003	977.24
rs7608697	2	61204641	C	A	0.1229	0.0163	4.03274e-14	NA	0.0924	0.0231	6.38102e-05	0.3685	0.0758	0.0798	0.3422	0.3681	0.0755	0.037	0.0409496	0.3682	716.47
rs77566919	12	113163656	A	G	-0.1089	0.0185	4.12696e-09	NA	-0.0385	0.0262	0.1415	0.762	0.1053	0.0904	0.2441	0.7622	-0.0016	0.0419	0.9686	0.7621	423.784
rs79832570	8	145097720	C	T	0.2234	0.0344	8.9002e-11	NA	0.0241	0.0407	0.5547	0.0872	0.2977	0.1401	0.0335799	0.08722	0.0183	0.0653	0.779701	0.08719	208.522
rs80262450	18	12818922	A	G	0.2268	0.0244	1.34091e-20	NA	0.0984	0.0342	0.00403999	0.1208	0.1106	0.1175	0.3465	0.1206	0.1526	0.0548	0.00537205	0.1207	399.822
rs938650	8	129552540	A	G	-0.1747	0.0247	1.64892e-12	NA	-0.1393	0.0352	7.47102e-05	0.1161	-0.1846	0.1203	0.125	0.1163	-0.1692	0.0562	0.00261403	0.1162	289.402
rs9482770	6	127443092	C	T	0.0987	0.0162	1.011e-09	NA	0.0146	0.0225	0.516	0.4421	-0.0439	0.0776	0.5716	0.442	0.0391	0.036	0.2773	0.4421	612.215
rs9501641	6	32450319	T	C	0.3027	0.0432	2.56685e-12	NA	-0.1974	0.0624	0.00156899	0.03488	-0.1005	0.206	0.6257	0.03501	-0.2909	0.1003	0.00374197	0.03493	95.0402
rs9656588	7	50306780	C	T	0.1183	0.0173	8.73373e-12	NA	0.0009	0.0246	0.9708	0.711	-0.0099	0.0853	0.9076	0.711	0.0564	0.0395	0.1527	0.7111	571.845
rs9836291	3	49697459	A	G	0.1722	0.017	3.77311e-24	NA	-0.0351	0.0228	0.1241	0.4134	-0.0026	0.0785	0.974	0.4136	-0.0163	0.0365	0.6556	0.4135	1010.58

## Sheet: Information of SNPs. Part 3
Supplementary Table 3. Information of identified SNPs in exposure (UC) and outcomes (PSO, PV and PSA).
SNP					Exposure (UC)				Outcome (PSO)				Outcome (PV)				Outcome (PSA)				F statistics
RS ID	Chromosome	Position	EA	OA	Beta	Se	P-value	EAF	Beta	Se	P-value	EAF	Beta	Se	P-value	EAF	Beta	Se	P-value	EAF
rs10272963	7	107486902	T	C	-0.1512	0.016	4.10677e-21	NA	-0.0115	0.0224	0.6093	0.4552	-0.0435	0.0774	0.5745	0.4553	-0.0045	0.0359	0.9012	0.4553	983.472
rs10408351	19	33754044	A	G	0.1548	0.0204	2.9181e-14	NA	0.0193	0.029	0.5058	0.1836	0.1844	0.1003	0.0658795	0.1835	0.024	0.0464	0.604901	0.1835	492.83
rs10761659	10	64445564	G	A	0.1276	0.016	1.32709e-15	NA	0.0268	0.0224	0.2312	0.5286	-0.1121	0.0772	0.1462	0.5284	-0.0066	0.0357	0.8527	0.5284	868.277
rs10817678	9	117579457	A	G	0.1332	0.017	4.41774e-15	NA	0.0193	0.024	0.4198	0.6805	0.0405	0.0828	0.6243	0.6804	0.0395	0.0383	0.303	0.6805	742.347
rs11209026	1	67705958	A	G	-0.483	0.0358	1.9948e-41	NA	-0.197	0.0542	0.000281501	0.04594	-0.2196	0.1849	0.235	0.04611	-0.244	0.0866	0.00481704	0.04604	252.649
rs1131095	3	49714225	C	T	0.1593	0.0168	2.17721e-21	NA	-0.0349	0.0228	0.1256	0.4134	-0.0024	0.0785	0.9759	0.4136	-0.0162	0.0365	0.6578	0.4135	1007.72
rs113846785	17	70611194	CG	C	-0.1627	0.0229	1.15107e-12	NA	0.0025	0.0321	0.9383	0.1428	-0.0499	0.1105	0.6516	0.1428	-0.0222	0.0514	0.6652	0.1428	369.935
rs113986290	6	19781009	T	C	-0.3066	0.0531	7.59294e-09	NA	-0.0277	0.0834	0.740099	0.01839	-0.1449	0.2959	0.624499	0.01839	0.0258	0.1333	0.8468	0.0184	44.6607
rs11651246	17	40759937	G	T	0.147	0.0219	2.01419e-11	NA	0.0304	0.0287	0.2891	0.185	-0.1309	0.0997	0.189	0.1849	0.0789	0.0459	0.0854909	0.185	438.059
rs12825700	12	68492980	A	G	0.1889	0.0161	7.33162e-32	NA	-0.0086	0.0239	0.7198	0.3236	-0.0393	0.0825	0.6336	0.3236	0.0067	0.0382	0.8613	0.3237	1128.35
rs12936409	17	38043649	T	C	0.1365	0.0158	5.61953e-18	NA	0.0167	0.0224	0.4554	0.516	-0.0496	0.0771	0.5196	0.5159	0.0171	0.0358	0.6338	0.516	944.222
rs1317209	1	20140036	A	G	0.1818	0.0203	2.90269e-19	NA	-0.0312	0.0269	0.247	0.2212	0.0643	0.0927	0.4881	0.2213	-0.036	0.0431	0.4034	0.2212	671.311
rs13200059	6	111943234	A	G	0.2944	0.0436	1.48388e-11	NA	0.2393	0.0523	4.74002e-06	0.04872	0.5812	0.1824	0.00144202	0.04855	0.1059	0.0837	0.2061	0.04854	134.282
rs1359946	13	27536972	A	G	0.1571	0.0202	6.57658e-15	NA	0.005	0.0293	0.864	0.1755	0.0405	0.1007	0.6872	0.1755	0.0066	0.0468	0.8878	0.1755	487.694
rs137845	22	50439430	G	A	0.1011	0.0158	1.502e-10	NA	-0.0386	0.0225	0.0872208	0.5699	-0.0198	0.0779	0.7989	0.5701	-0.0496	0.0361	0.1694	0.57	682.511
rs1736161	21	16833222	A	G	-0.1227	0.0161	2.22024e-14	NA	-0.0041	0.0228	0.8576	0.3994	0.0056	0.0788	0.9435	0.3994	0.0254	0.0365	0.4863	0.3994	770.798
rs17656349	5	149605994	T	C	0.09	0.0159	1.54e-08	NA	-0.05	0.023	0.0298497	0.6062	-0.0004	0.0797	0.9964	0.6064	-0.1155	0.0368	0.00171799	0.6062	586.802
rs17715902	5	134451465	A	G	0.0974	0.0166	4.61796e-09	NA	0.0216	0.0235	0.3574	0.3515	0.0673	0.0812	0.4069	0.3514	0.0157	0.0376	0.6767	0.3514	580.727
rs2045241	11	114428783	A	G	-0.1063	0.0169	2.82599e-10	NA	-0.0117	0.0229	0.6097	0.3922	-0.0246	0.0791	0.755699	0.3923	-0.0156	0.0367	0.6697	0.3923	634.134
rs2212434	11	76281593	T	C	0.1252	0.0159	2.80414e-15	NA	0.063	0.0227	0.005643	0.4061	0.0243	0.0787	0.757201	0.4058	0.0055	0.0364	0.8807	0.4058	828.932
rs2836881	21	40466299	T	G	-0.2217	0.0186	1.1051e-32	NA	-0.0095	0.0259	0.715201	0.2475	0.0956	0.0893	0.2846	0.2475	-0.0108	0.0415	0.7949	0.2475	932.622
rs28383224	6	32583653	G	A	-0.1468	0.0165	4.64943e-19	NA	0.12	0.0253	2.09402e-06	0.6267	0.1985	0.0858	0.02071	0.6263	0.1595	0.0406	8.46194e-05	0.6265	875.736
rs3024493	1	206943968	A	C	0.21	0.0209	7.45762e-24	NA	0.0758	0.0308	0.0138599	0.1563	0.1103	0.1064	0.3002	0.1561	0.1224	0.0494	0.0131	0.1562	574.994
rs3734851	6	31030303	A	G	0.5033	0.0584	6.57506e-18	NA	-0.1112	0.096	0.2466	0.01412	-0.104	0.3165	0.742499	0.01415	-0.4493	0.1539	0.00350703	0.01411	51.5268
rs3812565	9	139272502	C	T	0.1335	0.016	6.4998e-17	NA	0.0437	0.0231	0.0583297	0.3714	-0.1152	0.0794	0.147	0.3711	0.0237	0.0369	0.5198	0.3712	850.613
rs3820330	1	20142413	A	C	-0.1587	0.0178	3.90931e-19	NA	-0.0044	0.0245	0.8573	0.2944	0.0123	0.0844	0.8843	0.2944	0.0021	0.0392	0.9569	0.2944	780.705
rs4676408	2	241574401	A	G	0.1433	0.0167	1.18987e-17	NA	-0.0094	0.0233	0.686901	0.6333	-0.1351	0.0803	0.0923103	0.6334	-0.0389	0.0372	0.2957	0.6333	870.67
rs4728142	7	128573967	A	G	0.0995	0.0158	3.23199e-10	NA	0.0411	0.0227	0.0701294	0.4198	-0.0532	0.0782	0.4963	0.4196	0.0735	0.0363	0.0427996	0.4198	667.263
rs4993442	22	30253256	T	G	-0.0988	0.0179	3.54299e-08	NA	-0.0612	0.0247	0.0134199	0.7129	-0.0388	0.0855	0.649901	0.7131	-0.0354	0.0397	0.3717	0.7131	479.254
rs55905347	2	199638507	A	G	0.1054	0.0166	2.093e-10	NA	0.001	0.0227	0.9652	0.4247	-0.1679	0.0783	0.0320501	0.4246	-0.0399	0.0364	0.2725	0.4246	674.984
rs56062135	15	67455630	T	C	0.1078	0.0184	4.66101e-09	NA	-0.0011	0.0254	0.9641	0.263	-0.0643	0.0872	0.4611	0.263	0.0125	0.0406	0.757399	0.263	492.177
rs6017342	20	43065028	C	A	0.1944	0.017	3.95185e-30	NA	0.0194	0.0226	0.3899	0.5573	-0.0011	0.0779	0.9883	0.5572	0.0436	0.0361	0.2269	0.5573	1242.53
rs6062496	20	62329099	A	G	0.1359	0.0163	8.96603e-17	NA	0.0078	0.0234	0.7387	0.6445	-0.0133	0.0807	0.8689	0.6445	-0.012	0.0374	0.747699	0.6444	834.052
rs62180181	2	199852010	T	C	0.1226	0.0171	8.08351e-13	NA	-0.0124	0.0231	0.589299	0.3797	-0.085	0.0796	0.2857	0.3798	-0.0249	0.0369	0.498901	0.3798	735.756
rs67111717	5	176790162	G	A	0.0944	0.0171	3.26896e-08	NA	0.0989	0.0233	2.15199e-05	0.358	0.1188	0.0802	0.1387	0.3575	0.0967	0.0372	0.00936095	0.3577	550.416
rs6889364	5	40347469	A	G	0.1318	0.0228	7.86901e-09	NA	0.0323	0.0283	0.2527	0.1932	0.1188	0.0976	0.2236	0.1931	-0.0473	0.0453	0.2958	0.193	389.51
rs6933404	6	137959235	C	T	0.1486	0.0188	2.6903e-15	NA	-0.0623	0.0285	0.0287601	0.189	0.0348	0.0982	0.7229	0.1892	-0.0474	0.0455	0.2966	0.1891	525.69
rs72704802	5	554211	T	C	-0.1223	0.0206	2.89401e-09	NA	-0.05	0.0337	0.1386	0.1266	-0.1497	0.1171	0.2012	0.1267	-0.0824	0.054	0.1273	0.1267	279.912
rs7523335	1	8180210	A	G	-0.1389	0.021	3.42137e-11	NA	0.0359	0.0252	0.154	0.2663	0.0376	0.0868	0.664599	0.2662	0.016	0.0404	0.6928	0.2662	547.485
rs755374	5	158829294	T	C	0.1714	0.0171	9.72971e-24	NA	-0.0632	0.0244	0.00971292	0.3001	-0.2613	0.0845	0.00198399	0.3003	-0.0712	0.0391	0.0685899	0.3003	921.116
rs7554511	1	200877562	A	C	-0.1448	0.0178	4.26678e-16	NA	0.0206	0.0272	0.4491	0.2126	-0.0285	0.0939	0.7611	0.2125	-0.0023	0.0436	0.9579	0.2125	576.5
rs7608697	2	61204641	C	A	0.1597	0.0161	3.0311e-23	NA	0.0924	0.0231	6.38102e-05	0.3685	0.0758	0.0798	0.3422	0.3681	0.0755	0.037	0.0409496	0.3682	1011.34
rs78064630	19	10562802	A	G	0.1759	0.0308	1.08101e-08	NA	-0.1247	0.0478	0.00905899	0.05945	-0.196	0.1654	0.2361	0.05957	-0.1976	0.0763	0.00963496	0.05951	137.476
rs79051659	1	151757843	A	G	0.1605	0.0264	1.295e-09	NA	0.0791	0.0439	0.0715896	0.07009	-0.0717	0.152	0.6374	0.06999	0.0794	0.0704	0.2595	0.07003	170.428
rs7911117	10	27179596	G	T	-0.1342	0.0239	1.83802e-08	NA	0.1556	0.0325	1.70298e-06	0.1374	0.1198	0.1125	0.287	0.137	0.1484	0.0521	0.00436496	0.1371	283.216
rs7911680	10	101293468	C	A	-0.1525	0.0159	6.70656e-22	NA	0.012	0.0223	0.5925	0.5301	0.0554	0.0771	0.4727	0.5301	0.0112	0.0357	0.755	0.5301	1002.16
rs798506	7	2788912	C	T	-0.1206	0.0179	1.46893e-11	NA	-0.0134	0.0236	0.5711	0.3382	-0.0868	0.0813	0.2853	0.3382	-0.0469	0.0378	0.2144	0.3382	637.677
rs9260809	6	29941617	G	A	-0.1102	0.0184	1.963e-09	NA	-0.1339	0.0232	8.43898e-09	0.4045	-0.0608	0.0794	0.4438	0.4052	-0.1974	0.0372	1.10701e-07	0.4049	610.598
rs9271176	6	32578127	G	A	-0.3495	0.0173	4.20049e-91	NA	0.1713	0.025	6.70811e-12	0.5819	0.2002	0.0848	0.0181602	0.5812	0.1648	0.04	3.71304e-05	0.5814	2015.79
rs9611131	22	39662480	C	T	-0.1494	0.0227	5.10623e-11	NA	0.0379	0.0347	0.2743	0.1178	0.1749	0.119	0.1417	0.1178	0.0706	0.0554	0.2028	0.1178	291.439
rs989960	7	107445727	T	C	-0.1214	0.016	3.28473e-14	NA	-0.0114	0.0224	0.6108	0.5089	0.128	0.0772	0.0972702	0.509	0.0044	0.0358	0.9021	0.509	799.018

## Sheet: Information of SNPs. Part 4
Supplementary Table 4. Information of identified SNPs in exposure (PSO) and outcomes (IBD, CN and UC).
SNP					Exposure (PSO)				Outcome (IBD)				Outcome (CN)				Outcome (UC)				F statistics
RS ID	Chromosome	Position	EA	OA	Beta	Se	P-value	EAF	Beta	Se	P-value	EAF	Beta	Se	P-value	EAF	Beta	Se	P-value	EAF
rs10829130	10	27174346	A	G	0.1965	0.0359	4.24102e-08	0.11	-0.0635	0.0188	0.000748893	NA	0.0082	0.0239	0.7322	NA	-0.1284	0.0243	1.20401e-07	NA	500.103
rs12188300	5	158829527	T	A	0.4331	0.0495	2.24388e-18	0.05898	-0.0564	0.0227	0.01299	NA	-0.0736	0.0296	0.01299	NA	-0.0404	0.0286	0.1583	NA	453.107
rs12713428	2	61118113	C	A	0.1694	0.0261	8.10774e-11	0.2487	0.085	0.0144	3.45303e-09	NA	0.1068	0.0185	7.23303e-09	NA	0.0534	0.0185	0.00388097	NA	1135.11
rs13210419	6	31266977	A	G	1.1157	0.0511	1.10408e-105	0.05858	0.1354	0.0247	4.10299e-08	NA	0.24	0.0306	4.50194e-15	NA	0.0183	0.0328	0.5772	NA	1126.99
rs17728338	5	150478318	A	G	0.3092	0.0439	1.76198e-12	0.07331	-0.0142	0.0276	0.6079	NA	0.0401	0.0347	0.2489	NA	-0.0715	0.0359	0.0467003	NA	446.451
rs2021511	16	11344903	T	C	-0.1387	0.0254	4.74701e-08	0.2664	-0.0797	0.014	1.339e-08	NA	-0.1082	0.0182	2.63003e-09	NA	-0.0613	0.0178	0.000583902	NA	989.139
rs28998802	17	26124908	A	G	0.1672	0.0289	7.40696e-09	0.1851	0.0136	0.0186	0.464	NA	0.0083	0.0242	0.731799	NA	0.0047	0.0236	0.8428	NA	815.62
rs4713605	6	32985992	A	T	0.1526	0.0241	2.34698e-10	0.3321	-0.0057	0.0128	0.653301	NA	-0.0117	0.0164	0.4779	NA	-0.0076	0.0163	0.6406	NA	1315.69
rs60600003	7	37382465	G	T	0.2128	0.0372	1.033e-08	0.1017	0.0587	0.021	0.00513299	NA	0.0209	0.0275	0.4471	NA	0.0874	0.0264	0.000934695	NA	487.702
rs674451	6	138216788	C	T	0.1307	0.0235	2.82299e-08	0.343	0.0142	0.0132	0.2809	NA	0.0338	0.0171	0.0476003	NA	-0.0043	0.0168	0.799	NA	1173.33
rs9481169	6	111929862	T	G	0.2515	0.0422	2.46899e-09	0.07817	0.113	0.0218	2.09098e-07	NA	0.0734	0.028	0.00864092	NA	0.139	0.0277	5.36105e-07	NA	400.614

## Sheet: Information of SNPs. Part 5
Supplementary Table 5. Information of identified SNPs in exposure (PV) and outcomes (IBD, CN and UC).
SNP					Exposure (PV)				Outcome (IBD)				Outcome (CN)				Outcome (UC)				F statistics
RS ID	Chromosome	Position	EA	OA	Beta	Se	P-value	EAF	Beta	Se	P-value	EAF	Beta	Se	P-value	EAF	Beta	Se	P-value	EAF
rs117371096	7	110478350	C	T	2.1532	0.4241	3.83804e-07	0.0125	0.0378	0.0462	0.4131	NA	0.0225	0.0596	0.7057	NA	0.0674	0.0589	0.252	NA	57.8049
rs139298380	5	158718460	A	G	1.4607	0.2768	1.31801e-07	0.02697	0.0324	0.0338	0.3369	NA	0.0631	0.044	0.152	NA	0.02	0.0425	0.6368	NA	127.775
rs141342099	6	26952626	A	G	1.8016	0.313	8.65805e-09	0.0215	0.0805	0.0462	0.0813804	NA	0.0845	0.0592	0.1533	NA	0.095	0.0601	0.1139	NA	111.718
rs17667640	15	95918789	C	A	3.8218	0.7846	1.11099e-06	0.004496	-0.0559	0.0523	0.2858	NA	-0.0603	0.0681	0.3753	NA	-0.0697	0.0652	0.2856	NA	20.1054
rs2745600	6	1615464	C	T	-0.6725	0.1434	2.72402e-06	0.09036	0.0076	0.0216	0.7249	NA	-0.0164	0.0278	0.5563	NA	0.0251	0.0274	0.3586	NA	354.851
rs72791586	5	152578817	C	T	1.2022	0.2595	3.60504e-06	0.02877	0.0412	0.0287	0.1517	NA	0.0236	0.0373	0.5265	NA	0.0455	0.0364	0.211	NA	119.434
rs73661476	8	6641587	A	C	0.7852	0.17	3.86598e-06	0.06276	-0.0117	0.0235	0.617999	NA	-0.0173	0.0301	0.5652	NA	-0.0101	0.0298	0.7358	NA	250.819
rs74817271	5	150469973	A	G	0.7413	0.1576	2.559e-06	0.07324	-0.014	0.0273	0.6076	NA	0.0412	0.0344	0.2307	NA	-0.0722	0.0354	0.0414897	NA	294.807
rs77757471	3	185389985	G	A	1.9627	0.4025	1.084e-06	0.01375	-0.0346	0.0548	0.5273	NA	0.0041	0.0709	0.9541	NA	-0.0468	0.0695	0.5004	NA	60.9938

## Sheet: Information of SNPs. Part 6
Supplementary Table 6. Information of identified SNPs in exposure (PSA) and outcomes (IBD, CN and UC).
SNP					Exposure (PSA)				Outcome (IBD)				Outcome (CN)				Outcome (UC)				F statistics
RS ID	Chromosome	Position	EA	OA	Beta	Se	P-value	EAF	Beta	Se	P-value	EAF	Beta	Se	P-value	EAF	Beta	Se	P-value	EAF
rs10017304	4	163351445	A	G	0.8844	0.187	2.26199e-06	0.01109	0.0582	0.0337	0.0838996	NA	0.0259	0.0437	0.5535	NA	0.1185	0.0429	0.00572902	NA	47.9847
rs115174302	6	28687865	T	C	0.3882	0.0628	6.33797e-10	0.09402	0.0421	0.0312	0.1769	NA	0.0104	0.0398	0.793201	NA	0.069	0.0401	0.0854791	NA	488.129
rs12068123	1	8894346	A	G	-0.1773	0.0373	1.96499e-06	0.6344	-0.0103	0.0126	0.4169	NA	0.0094	0.0163	0.5668	NA	-0.0256	0.0161	0.1122	NA	1014.88
rs13033143	2	61161095	A	G	0.2202	0.0421	1.66001e-07	0.2454	0.0888	0.0144	6.97204e-10	NA	0.1076	0.0185	5.65405e-09	NA	0.0597	0.0184	0.00118299	NA	899.621
rs16928801	9	128990977	A	G	0.6643	0.1446	4.36305e-06	0.01708	0.0478	0.0523	0.3609	NA	0.0521	0.0686	0.4478	NA	0.0054	0.0666	0.9353	NA	71.3603
rs17728338	5	150478318	A	G	0.3874	0.0704	3.82798e-08	0.07309	-0.0142	0.0276	0.6079	NA	0.0401	0.0347	0.2489	NA	-0.0715	0.0359	0.0467003	NA	345.377
rs2523560	6	31330844	T	C	-0.3091	0.0391	2.89868e-15	0.5078	-0.0533	0.0133	5.87097e-05	NA	-0.0159	0.0171	0.3545	NA	-0.0921	0.0169	4.76903e-08	NA	1812.05
rs28998828	17	26117605	T	C	0.1986	0.0387	2.86497e-07	0.31	-0.0091	0.0139	0.5124	NA	-0.0006	0.018	0.9751	NA	-0.0225	0.0177	0.2039	NA	1020.13
rs35251378	19	10459969	A	G	-0.2153	0.041	1.47901e-07	0.2616	-0.0193	0.014	0.1686	NA	-0.0512	0.018	0.00450402	NA	0.0162	0.0178	0.3625	NA	934.111
rs622091	6	138207042	T	C	-0.1748	0.0377	3.49502e-06	0.6573	-0.0163	0.0132	0.217	NA	-0.0358	0.0171	0.0357001	NA	0.0031	0.0168	0.854	NA	961.68
rs6834541	4	184537493	T	C	-0.173	0.0376	4.26403e-06	0.6298	-0.0073	0.0146	0.6173	NA	-0.0156	0.0187	0.403	NA	0.0017	0.0189	0.93	NA	987.637
rs696	14	35871093	T	C	-0.1736	0.0367	2.28202e-06	0.3898	0.0599	0.0129	3.27997e-06	NA	0.0581	0.0167	0.000512602	NA	0.0634	0.0164	0.000105201	NA	1035.62
rs72742866	15	66284633	T	C	0.887	0.1732	3.03298e-07	0.01255	-0.0009	0.054	0.986	NA	0.0396	0.0694	0.568499	NA	-0.0129	0.0693	0.8524	NA	58.717
